# Supplementary material for: Biological vs. Chronological Overnight Fasting: Influence of Last Evening Meal on Morning Glucose in Dysglycemia
Source: Nutrients. 2025 Jun 18;17(12):2026. doi: 10.3390/nu17122026 (PMC12195734; doi:10.3390/nu17122026)
Supplement: Supplementary file 1 [file nutrients-17-02026-s001.zip]

Archive with 1 entries (1 files):
- nutrients-3662786-supplementary.pdf
